# Supplementary material for: Evaluation of Whole-Tumor Texture Analysis Based on MRI Diffusion Kurtosis and Biparametric VI-RADS Model for Staging and Grading Bladder Cancer
Source: Bioengineering (Basel). 2023 Jun 21;10(7):745. doi: 10.3390/bioengineering10070745 (PMC10376391; doi:10.3390/bioengineering10070745)
Supplement: Supplementary file 1 [file bioengineering-10-00745-s001.zip]

Archive with 1 entries (1 files):
- bioengineering-2431301-supplementary.pdf
